# Supplementary material for: Characterizing the Inflammatory Microenvironment in K14-HPV16 Transgenic Mice: Mast Cell Infiltration and MicroRNA Expression
Source: Cancers (Basel). 2022 Apr 28;14(9):2216. doi: 10.3390/cancers14092216 (PMC9099850; doi:10.3390/cancers14092216)
Supplement: Supplementary file 1 [file cancers-14-02216-s001.zip]

Archive with 1 entries (1 files):
- cancers-1664805-supplementary.pdf
